# Supplementary material for: Critical Analysis of Tools for Measuring Recovery-Oriented Practice in Mental Health Facilities: A Scoping Review
Source: Clin Pract. 2024 Oct 31;14(6):2313–28. doi: 10.3390/clinpract14060181 (PMC11586944; doi:10.3390/clinpract14060181)
Supplement: Supplementary file 1 [file clinpract-14-00181-s001.zip]

Archive with 2 entries (2 files):
- Annex S1. .pdf
- Annex S2..  PRISMA-ScR-Fillable-Checklist disposutivos.pdf
